# Supplementary material for: Fully recyclable multifunctional adhesive with high durability, transparency, flame retardancy, and harsh-environment resistance
Source: Sci Adv. 2022 Dec 14;8(50):eadd8527. doi: 10.1126/sciadv.add8527 (PMC9750157; doi:10.1126/sciadv.add8527)
Supplement: Supplementary file 2 — Movies S1 to S3 [file sciadv.add8527_movies_s1_to_s3.zip]

Archive with 3 entries (3 files):
- sciadv.add8527_movie_s1.mp4
- sciadv.add8527_movie_s2.mp4
- sciadv.add8527_movie_s3.mp4
